# Supplementary material for: Crystal structure and functional implication of bacterial STING
Source: Nat Commun. 2022 Jan 10;13:26. doi: 10.1038/s41467-021-26583-3 (PMC8748872; doi:10.1038/s41467-021-26583-3)
Supplement: Supplementary file 3 — Source Data [file 41467_2021_26583_MOESM3_ESM.xlsx]

## Sheet: Fig. 4b
Title	Crystal structure and functional implication of bacterial STING
Author	Tzu-Ping Ko, Yu-Chuan Wang, Chia-Shin Yang, Mei-Hui Hou, Chao-Jung Chen, Yi-Fang Chiu and Yeh Chen
Figure 4b
ΔRFU after 5 mins	oligomer	oligomer + cGG	dimer	dimer + cGG
Replicate 1	16691	16202	3416	54617
Replicate 2	12320	16147	2860	52037
Replicate 3	13045	14927	2730	52404
Averaged value	14018.7	15758.7	3002	53019.3
Standard deviation	1912.66	588.506	297.514	1139.61

## Sheet: Fig. 4c
Title	Crystal structure and functional implication of bacterial STING
Author	Tzu-Ping Ko, Yu-Chuan Wang, Chia-Shin Yang, Mei-Hui Hou, Chao-Jung Chen, Yi-Fang Chiu and Yeh Chen
Figure 4c
ΔRFU after 5 mins	0 μM cAA	0.8 μM cAA	4 μM cAA	20 μM cAA	100 μM cAA		0 μM cGG	0.8 μM cGG	4 μM cGG	20 μM cGG	100 μM cGG		0 μM cGA	0.8 μM cGA	4 μM cGA	20 μM cGA	100 μM cGA		0 μM cUU	0.8 μM cUU	4 μM cUU	20 μM cUU	100 μM cUU
Replicate 1	3010	3021	3848	3274	3149		3912	21670	49731	55438	53392		3188	3310	3083	3213	3274		4042	3957	3092	4071	3734
Replicate 2	2947	3049	2911	3321	3349		4071	26507	53094	49554	53705		3117	3212	3389	3517	3223		3469	4589	3315	3506	4113
Replicate 3	2974	2839	2984	3089	3533		4527	23579	48219	57243	56707		3520	3518	3520	3352	3287		4485	4466	3784	3817	3779
Averaged value	2977	2969.67	3247.67	3228	3343.67		4170	23918.7	50348	54078.3	54601.3		3275	3346.67	3330.67	3360.67	3261.33		3998.67	4337.33	3397	3798	3875.33
Standard deviation	25.807	93.0997	425.545	100.143	156.813		260.649	1989.25	2037.47	3282.96	1494.4		175.649	127.586	183.111	124.259	27.6204		415.911	273.584	288.397	231.051	169.057

## Sheet: Fig. 4d
Title	Crystal structure and functional implication of bacterial STING
Author	Tzu-Ping Ko, Yu-Chuan Wang, Chia-Shin Yang, Mei-Hui Hou, Chao-Jung Chen, Yi-Fang Chiu and Yeh Chen
Figure 4d
	PcTIR-STINGWT (uninduced)			PcTIR-STINGWT (induced)			PcTIR-STINGD252A (induced)			PcTIR-STINGR233A (induced)
Time (seconds)	OD600 (Replicate1)	OD600 (Replicate2)	OD600 (Replicate3)	OD600 (Replicate1)	OD600 (Replicate2)	OD600 (Replicate3)	OD600 (Replicate1)	OD600 (Replicate2)	OD600 (Replicate3)	OD600 (Replicate1)	OD600 (Replicate2)	OD600 (Replicate3)
0	0.134	0.1	0.103	0.12	0.145	0.102	0.12	0.116	0.109	0.101	0.114	0.14
15	0.179	0.167	0.191	0.164	0.157	0.113	0.303	0.21	0.128	0.183	0.101	0.27
30	0.272	0.286	0.222	0.258	0.217	0.099	0.468	0.328	0.108	0.202	0.113	0.409
45	0.431	0.433	0.38	0.326	0.225	0.127	0.51	0.454	0.23	0.405	0.162	0.515
60	0.618	0.673	0.636	0.396	0.244	0.201	0.616	0.563	0.432	0.492	0.271	0.597
75	0.855	0.921	0.935	0.433	0.258	0.285	0.702	0.676	0.461	0.561	0.432	0.726
90	1.082	1.157	1.164	0.476	0.265	0.373	0.789	0.748	0.674	0.783	0.617	0.772
105	1.249	1.292	1.309	0.518	0.274	0.408	0.882	0.807	0.9	0.859	0.816	0.855
120	1.341	1.427	1.447	0.541	0.29	0.522	0.94	0.854	1.1	0.873	1.013	0.912
135	1.522	1.481	1.49	0.572	0.316	0.53	0.992	0.894	1.118	0.906	1.24	0.996
150	1.593	1.546	1.622	0.596	0.374	0.552	1.009	0.916	1.28	1.055	1.423	1.037

## Sheet: Fig. 4e
Title	Crystal structure and functional implication of bacterial STING
Author	Tzu-Ping Ko, Yu-Chuan Wang, Chia-Shin Yang, Mei-Hui Hou, Chao-Jung Chen, Yi-Fang Chiu and Yeh Chen
Figure 4e
	MyTIR-STINGWT (uninduced)			MyTIR-STINGWT (induced)
Time (seconds)	OD600 (Replicate1)	OD600 (Replicate2)	OD600 (Replicate3)	OD600 (Replicate1)	OD600 (Replicate2)	OD600 (Replicate3)
0	0.11	0.097	0.085	0.1	0.107	0.099
15	0.126	0.108	0.089	0.09	0.1	0.105
30	0.121	0.118	0.105	0.093	0.102	0.106
45	0.151	0.157	0.139	0.098	0.121	0.107
60	0.204	0.214	0.189	0.1	0.122	0.11
75	0.424	0.306	0.275	0.119	0.128	0.112
90	0.477	0.434	0.4	0.145	0.13	0.115
105	0.738	0.61	0.554	0.21	0.133	0.127
120	0.978	0.87	0.797	0.308	0.141	0.224
135	1.125	1.096	0.946	0.397	0.224	0.245
150	1.313	1.259	1.326	0.614	0.405	0.378

## Sheet: Fig. S7a
Title	Crystal structure and functional implication of bacterial STING
Author	Tzu-Ping Ko, Yu-Chuan Wang, Chia-Shin Yang, Mei-Hui Hou, Chao-Jung Chen, Yi-Fang Chiu and Yeh Chen
Supplementary Figure 7a
ΔRFU at the indicated time point	Apo (300 seconds)	Apo (600 seconds)	Apo (900 seconds)	Apo (1200 seconds)		cAA (300 seconds)	cAA (600 seconds)	cAA (900 seconds)	cAA (1200 seconds)		cGG (300 seconds)	cGG (600 seconds)	cGG (900 seconds)	cGG (1200 seconds)		cGA (300 seconds)	cGA (600 seconds)	cGA (900 seconds)	cGA (1200 seconds)		cUU (300 seconds)	cUU (600 seconds)	cUU (900 seconds)	cUU (1200 seconds)
Replicate 1	3692	7056	10279	13188		3227	6218	9204	11800		17318	27898	33136	43878		3386	6453	9350	12110		2611	5019	7241	9454
Replicate 2	3705	7109	10266	13178		3779	7253	10566	13463		17273	28846	36595	41698		3288	6185	9026	11582		3609	6937	10107	12934
Replicate 3	3447	6661	9638	12377		3493	6902	9910	12750		18258	30447	37806	42059		3562	6835	9867	12757		3579	6740	9760	12482
Averaged value	3614.67	6942	10061	12914.3		3499.67	6791	9893.33	12671		17616.3	29063.7	35845.7	42545		3412	6491	9414.33	12149.7		3266.33	6232	9036	11623.3
Standard deviation	118.677	199.872	299.153	379.974		225.402	429.765	556.159	681.211		454.099	1051.95	1978.78	954.026		113.361	266.718	346.337	480.511		463.552	861.483	1277.14	1545.01

## Sheet: Fig. S7b
Title	Crystal structure and functional implication of bacterial STING
Author	Tzu-Ping Ko, Yu-Chuan Wang, Chia-Shin Yang, Mei-Hui Hou, Chao-Jung Chen, Yi-Fang Chiu and Yeh Chen
Supplementary Figure 7b
V0 (ΔRFU/sec)	Apo		0.8 μM cAA	4 μM cAA	20 μM cAA	100 μM cAA		0.8 μM cGG	4 μM cGG	20 μM cGG	100 μM cGG		0.8 μM cGA	4 μM cGA	20 μM cGA	100 μM cGA		0.8 μM cUU	4 μM cUU	20 μM cUU	100 μM cUU
Replicate 1	10.036		10.072	12.829	10.916	10.499		72.234	165.771	184.794	192.151		11.034	10.278	10.711	10.914		13.19	10.307	13.57	12.447
Replicate 2	9.826		10.166	9.706	11.072	11.166		88.358	176.981	165.181	183.844		10.708	11.298	11.724	10.744		15.297	11.05	11.687	13.71
Replicate 3	9.916		9.466	9.949	10.299	11.779		78.598	160.731	190.811	189.024		11.728	11.734	11.174	10.958		14.887	12.613	12.723	12.597
Averaged value	9.926		9.90133	10.828	10.7623	11.148		79.73	167.828	180.262	188.34		11.1567	11.1033	11.203	10.872		14.458	11.3233	12.66	12.918
Standard deviation	0.0860233		0.31021	1.41839	0.333759	0.522713		6.63108	6.79157	10.9431	3.42567		0.425351	0.61014	0.414064	0.092275		0.912101	0.961056	0.770021	0.563367

## Sheet: Fig. S9a
Title	Crystal structure and functional implication of bacterial STING
Author	Tzu-Ping Ko, Yu-Chuan Wang, Chia-Shin Yang, Mei-Hui Hou, Chao-Jung Chen, Yi-Fang Chiu and Yeh Chen
Supplementary Figure 9a
	E. coli C43(DE3)			pSol_MBP-MyTIR-STINGK209E, F302R in E. coli C43(DE3)			pSol_MBP-MyTIR-STINGWT in E. coli C43(DE3)
Time (seconds)	OD600 (Replicate1)	OD600 (Replicate2)	OD600 (Replicate3)	OD600 (Replicate1)	OD600 (Replicate2)	OD600 (Replicate3)	OD600 (Replicate1)	OD600 (Replicate2)	OD600 (Replicate3)
0	0.103	0.113	0.099	0.107	0.117	0.102	0.107	0.107	0.11
15	0.147	0.185	0.164	0.192	0.202	0.198	0.144	0.154	0.143
30	0.253	0.273	0.282	0.293	0.299	0.262	0.217	0.239	0.245
45	0.419	0.437	0.458	0.419	0.424	0.401	0.356	0.375	0.32
60	0.607	0.588	0.578	0.579	0.577	0.525	0.466	0.486	0.453
75	0.795	0.734	0.724	0.773	0.729	0.684	0.595	0.582	0.523
90	1.076	0.998	0.99	1.026	0.981	0.878	0.746	0.722	0.66
105	1.213	1.152	1.23	1.18	1.17	1.2	0.832	0.827	0.732
120	1.413	1.344	1.4	1.42	1.3	1.38	0.85	0.88	0.849
135	1.519	1.497	1.486	1.524	1.478	1.455	0.98	1.02	0.91
150	1.57	1.53	1.517	1.538	1.505	1.502	1.075	1.09	1.12

## Sheet: Fig. S9b
Title	Crystal structure and functional implication of bacterial STING
Author	Tzu-Ping Ko, Yu-Chuan Wang, Chia-Shin Yang, Mei-Hui Hou, Chao-Jung Chen, Yi-Fang Chiu and Yeh Chen
Supplementary Figure 9b
					Overexpression and purification of MBP-MyTIR-STINGK209E,F302R
